# Supplementary material for: Association of Bioelectrical Impedance Analysis Parameters with Malnutrition in Patients Undergoing Maintenance Hemodialysis: A Cross-Sectional Study
Source: Medicina (Kaunas). 2025 Aug 1;61(8):1396. doi: 10.3390/medicina61081396 (PMC12388193; doi:10.3390/medicina61081396)
Supplement: Supplementary file 1 [file medicina-61-01396-s001.zip]

Archive with 1 entries (1 files):
- medicina-3721747-supplementary.pdf
